# Supplementary material for: R pyocin sensitivity of Pseudomonas aeruginosa clinical isolates from different disease types
Source: J Med Microbiol. 2026 Jun 22;75(6):002179. doi: 10.1099/jmm.0.002179 (PMC13286288; doi:10.1099/jmm.0.002179)
Supplement: Supplementary Material 2. [file jmm-75-02179-s002.xlsx]

## Sheet: Sup Table 1
Strain	MLST	Description	Source
PA14	253	Laboratory wild-type strain of P. aeruginosa	Laboratory stock
PA14Δpyocins	253	PA14Δpyocins (PA14_07970-08300)	Gifted by Cabeen Lab at Oklahoma State University
218M0087	111	P. aeruginosa bloodstream clinical isolates obtained from the OHSU Clinical Microbiology lab	Zhang, Liyang, et al. "Long-term dominance of Carbapenem-non-susceptible pseudomonas aeruginosa ST111 in hematologic malignancy patients and hematopoietic cell transplant recipients." Frontiers in Cellular and Infection Microbiology 12 (2022): 904602.
M0027	281
M0043	308
M0089	260
M0101	111
M0128	299
M0134	111
M0169	111
M0249	111
MB1014	244	P. aeruginosa bloodstream clinical isolates obtained from the Shelburne Lab at MD Anderson Cancer Center	Gifted by the Shelburne Lab at MD Anderson Cancer Center
MB1020	1600
MB1024	Nearest ST: 2661
MB1028	152
MB1059	316
MB1067	235
MB1147	209
MB1164	3160
MB1316	313
MB1406	4524
MB1414	Nearest STs: 276,2024,2554,3834,2790
MB1438	274
MB1442	1527
MB1462	Nearest STs: 3575,235,323,304,1870,342
MB1463	4256
MB1473	160
MB1491	395
MB1540	244
MB1570	198
MB1694	390
MB1734	Nearest STs: 5084,234,3329,2384,2348,988,1073
MB1747	303
MB1764	235
MB1828	4608
MB1854	244
MB1875	Nearest ST: 4841
MB1914	235
MB1958	676
MB1959	Nearest STs: 3905,4290
MB1984	390
MB2001	2997
MB2031	2633
MB2061 (phage)	27
MB2085	381
MB2090	2658
MB2108	883
MB2184	Nearest STs: 3761,3909
MB2217	2629
MB2261	308
MB2285	Nearest STs: 1401,139,257,4440,3422,452
MB2291	2730
MB2293	671
MB2295	235
MB2307	Nearest ST: 3867
MB2371	179
MB2412	179
MB2431	934
MB2460	1715
MB2498	27
MB2522	233
MB2580	3269
MB2588	395
MB2595	395
MB2678	244
MB2759	446
MB2764	298
MB2810	2683
MB2815	116
MB2823	245
MB2853	298
MB2871	1654
MB2886	244
MB3068	244
MB3081	244
MB3090	298
MB3105	2068
MB3213	235
MB3216	447
MB3221	179
MB3244	111
MB3245	395
MB3326	179
MB3337	27
MB3340	856
MB3346	Nearest ST: 214
MB3371	1591
MB3538	499
MB3547	235
MB3564	395
MB3591	633
MB3613	235
MB3624	2604
MB3654	253
MB3719	209
MB3826	Nearest STs: 4472,666,5089
MB3890	Nearest STs: 592,5112,4070
MB3962	633
MB4009	2524
MB4011	Nearest STs: 4429,992,5165,410,2851,2079,2707,2632,282,1291,603,3834
MB4013	480
MB4033	3804
MB4053	4052
MB4089	179
MB4139	309
MB4219	3700
MB4263	4831
MB4276	Nearest STs: 2351,2458,3680,285,2053
MB4371	274
MB4396	Nearest ST: 2815
PA2-15	245	P. aeruginosa pediatric cystic fibrosis clinical isolates obtained from the Miller Lab at Houston Methodist Hospital.	Gifted by the Miller Lab at Houston Methodist Hospital
PA2-22	282*Imperfect hit
PA2-23	282*Imperfect hit
PA2-26	155
PA2-29	316
PA2-31	316
PA2-34	2587
PA2-35	1239
PA2-38	155
PA2-44	260
PA2-45	235
PA2-46	241
PA2-47	155
PA2-51	471
PA2-53	598
PA2-58	296
PA2-59	17
PA2-61	296
PA2-63	4814*Novel allele
PA2-66	253
PA2-67	17
PA2-72	809
PA2-78	17
PA2-80	252
PA2-87	192
PA2-89	192
PA2-9	10
PA2-94	836
PA2-95a	446
PA2-99	316
PA3-13	4814*Novel allele
PA3-17	282*?
PA3-18	235
PA3-22	850
PA3-23	Novel
PA3-25	836
PA3-28	282*?
PA3-29	244
PA3-31	4751
PA3-34b	282*?
PA3-37	836
PA3-39	299
PA3-40	299
PA3-45	Nearest STs: 931,1405
PA3-47	836
PA3-48	836
PA3-49	836
PA3-5	192
PA3-51	241
PA3-52	1239
PA3-54	253
PA3-57	253
PA3-6	192
PA3-61	836
PA3-66	235
PA3-9	645
PA5-31	4751
PA5-40	Novel
PA5-45	Nearest STs: 1405,931
PA5-51	241
PA5-52	1239
PA5-54	241
PALF-05	2587
PA_HTX61	111	P. aeruginosa clinical isolates obtained from the Miller Lab at Houston Methodist Hospitals	Gifted by the Miller Lab at Houston Methodist Hospital
PA_HTX62	235
PA_HTX66	235
PA_HTX67	274
PA_HTX68	298
PA_HTX69	1666
PA_HTX70	111
PA_HTX71	532
PA_HTX72	654
PA_HTX75	3738
PA_HTX79	235
PA_HTX80	179
PA_HTX81	1337
PA_HTX82	487
PA_HTX84	1521
PA_HTX85	235
PA_HTX86	633
PA_HTX87	3733
PA_HTX88	235
PA_HTX89	235
PA_HTX90	235
PA_HTX93	5089
PA_HTX95	3747
PA_HTX96	17
PA_HTX97	309
PA_HTX99	1229
PA_HTX100	1816
PA_HTX101	111
PA_HTX102	235
PA_HTX103	235
PA_HTX104	111
PA_HTX105	298
PA_HTX106	179
PA_HTX107	4500
PA_HTX108	308
PA_HTX109	235
PA_HTX111	179
PA_HTX112	111
PA_HTX113	235
PA_HTX114	4466
PA_HTX116	253
PA_HTX118	4860
PA_HTX119	111
PA_HTX120	17
PA_HTX122	235
PA_HTX123	3658
PA_HTX124	253
PA_HTX126	4759
PA_HTX128	1094
PA_HTX129	244
PA_HTX130	308
PA_HTX133	17
PA_HTX134	309
PA_HTX135	235
PA_HTX137	179
PA_HTX139	4524
PA_HTX140	179
PA_HTX142	3735
PA_HTX143	3740
PA_HTX144	111
PA_HTX145	815
PA_HTX146	298
PA_HTX147	209
PA_HTX148	773
PA_HTX150	244*Imperfect hit
PA_HTX151	3661
PA_HTX152	298
PA_HTX153	244
PA_HTX154	708
PA_HTX155	235
PA_HTX158	2669
PA_HTX159	2238
PA_HTX160	Nearest ST: 2013
PA_HTX162	244
PA_HTX163	274
PA_HTX164	2450
PA_HTX165	111
PA_HTX166	487
PA_HTX167	360
PA_HTX168	3366
PA_HTX169	235
PA_HTX170	3623
PA_HTX171	641
PA_HTX172	2498
PA_HTX173	3079

## Sheet: Sup Table 2
GenBank Accession	Sample Name
SAMN53183013	PA2-15
SAMN53183014	PA2-22
SAMN53183015	PA2-23
SAMN53183016	PA2-26
SAMN53183017	PA2-29
SAMN53183018	PA2-31
SAMN53183019	PA2-34
SAMN53183020	PA2-35
SAMN53183021	PA2-38
SAMN53183022	PA2-44
SAMN53183023	PA2-45
SAMN53183024	PA2-46
SAMN53183025	PA2-47
SAMN53183026	PA2-51
SAMN53183027	PA2-53
SAMN53183028	PA2-58
SAMN53183029	PA2-59
SAMN53183030	PA2-61
SAMN53183031	PA2-63
SAMN53183032	PA2-66
SAMN53183033	PA2-67
SAMN53183034	PA2-72
SAMN53183035	PA2-78
SAMN53183036	PA2-80
SAMN53183037	PA2-87
SAMN53183038	PA2-89
SAMN53183039	PA2-9
SAMN53183040	PA2-94
SAMN53183041	PA2-95a
SAMN53183042	PA2-99
SAMN53183043	PA3-13
SAMN53183044	PA3-17
SAMN53183045	PA3-18
SAMN53183046	PA3-22
SAMN53183047	PA3-23
SAMN53183048	PA3-25
SAMN53183049	PA3-28
SAMN53183050	PA3-29
SAMN53183051	PA3-31
SAMN53183052	PA3-34b
SAMN53183053	PA3-37
SAMN53183054	PA3-39
SAMN53183055	PA3-40
SAMN53183056	PA3-45
SAMN53183057	PA3-47
SAMN53183058	PA3-48
SAMN53183059	PA3-49
SAMN53183060	PA3-5
SAMN53183061	PA3-51
SAMN53183062	PA3-52
SAMN53183063	PA3-54
SAMN53183064	PA3-57
SAMN53183065	PA3-6
SAMN53183066	PA3-61
SAMN53183067	PA3-66
SAMN53183068	PA3-9
SAMN53183069	PA5-31
SAMN53183070	PA5-40
SAMN53183071	PA5-45
SAMN53183072	PA5-51
SAMN53183073	PA5-52
SAMN53183074	PA5-54
SAMN53183075	PALF-05

## Sheet: Sup Table 3_Figure1A
Disease Type	# of strains	R1	R2/3/4	R5	Any R Type			Chi-square test:
CF lung	63	46 (73.0%)	36 (57.1%)	48 (76.2%)	52 (82.5%)			Chi2 statistic:	30.4825
non-CF lung	41	20 (48.8%)	18 (43.9%)	20 (48.8%)	28 (68.3%)			p-value: 0.0023611258738911287
BSI	99	31 (31.3%)	57 (57.6%)	65 (65.7%)	76 (76.7%)			=> The distributions across groups are significantly different.
UTI	22	13 (59.1%)	5 (22.7%)	9 (40.9%)	14 (63.6%)			Degrees of freedom: 12
Wound	22	9 (40.9%)	10 (45.5%)	9 (40.9%)	14 (63.6%)
	184	119	126	151	184
Disease Type	R1	R2/3/4	R5	Any R Type				Table Analyzed	DiseaseType Sensitivity Percentages
CF lung	73	57.1	76.2	82.5
non-CF lung	48.8	43.9	48.8	68.3				Two-way ANOVA	Ordinary
BSI	31.3	57.6	65.7	76.7				Alpha	0.05
UTI	59.1	22.7	40.9	63.6
Wound	40.9	45.5	40.9	63.6				Source of Variation	% of total variation	P value	P value summary	Significant?
								R Sensitivity	36.91	0.0152	*	Yes
								Disease Type	34.99	0.0338	*	Yes
	73	48.8	31.3	59.1	40.9
	57.1	43.9	57.6	22.7	45.5			ANOVA table	SS (Type III)	DF	MS	F (DFn, DFd)	P value
	76.2	48.8	65.7	40.9	40.9			R Sensitivity	1830	3	609.9	F (3, 12) = 5.254	P=0.0152
	82.5	68.3	76.7	63.6	63.6			Disease Type	1734	4	433.6	F (4, 12) = 3.735	P=0.0338
								Residual	1393	12	116.1
								Data summary
								Number of columns (Disease Type)	5
								Number of rows (R Sensitivity)	4
								Number of values	20
								Cramér’s V =	0.71277

## Sheet: Sup Table 3_Figure1B
	No R	R1	R2/3/4	R5			Encoded R pyocin distribution of Disease Types
CF lung	42 (66.7%)	6 (9.5%)	11 (17.5%)	4 (6.3%)	63
non-CF lung	7 (17.1%)	4 (9.8%)	9 (22.0%)	21 (51.2%)	41		Table analyzed	Disease Type CF					Table analyzed	Disease Type Non-CF					Table analyzed	Disease Type BSI					Table analyzed	Disease Type UTI					Table analyzed	Disease Type Wound
BSI	24 (24.2%)	32 (32.3%)	21 (21.2%)	22 (22.2%)	99		Column analyzed	Column A					Column analyzed	Column A					Column analyzed	Column A					Column analyzed	Column A					Column analyzed	Column A
UTI	3 (13.6%)	2 (9.1%)	4 (18.2%)	13 (59.1%)	22
Wound	5 (22.7%)	5 (22.7%)	4 (18.2%)	8 (36.4%)	22		Chi-square test						Chi-square test						Chi-square test						Chi-square test						Chi-square test
	81	49	49	68			Chi-square	59.25					Chi-square	18.4					Chi-square	11.13					Chi-square	16.01					Chi-square	3.085
							DF	3					DF	3					DF	3					DF	3					DF	3
	No R	R1	R2/3/4	R5			P value (two-tailed)	<0.0001					P value (two-tailed)	0.0004					P value (two-tailed)	0.011					P value (two-tailed)	0.0011					P value (two-tailed)	0.3787
CF lung	66.7	9.5	17.5	6.3			P value summary	****					P value summary	***					P value summary	*					P value summary	**					P value summary	ns
non-CF lung	17.1	9.8	22	51.2			Is discrepancy significant (P < 0.05)?	Yes					Is discrepancy significant (P < 0.05)?	Yes					Is discrepancy significant (P < 0.05)?	Yes					Is discrepancy significant (P < 0.05)?	Yes					Is discrepancy significant (P < 0.05)?	No
BSI	24.2	32.3	21.2	22.2
UTI	13.6	9.1	18.2	59.1			Outcome	Expected #	Observed #	Expected %	Observed %		Outcome	Expected #	Observed #	Expected %	Observed %		Outcome	Expected #	Observed #	Expected %	Observed %		Outcome	Expected #	Observed #	Expected %	Observed %		Outcome	Expected #	Observed #	Expected %	Observed %
Wound	22.7	22.7	18.2	36.4			No R	15.71	42	24.94	66.67		No R	10.23	7	24.94	17.07		No R	24.69	24	24.94	24.24		No R	5.487	3	24.94	13.64		No R	5.487	5	24.94	22.73
							R1	12.6	6	20	9.524		R1	8.2	4	20	9.756		R1	19.8	32	20	32.32		R1	4.4	2	20	9.091		R1	4.4	5	20	22.73
							R2/3/4	20.11	11	31.92	17.46		R2/3/4	13.09	9	31.92	21.95		R2/3/4	31.6	21	31.92	21.21		R2/3/4	7.022	4	31.92	18.18		R2/3/4	7.022	4	31.92	18.18
Chi-square test:							R5	14.58	4	23.15	6.349		R5	9.492	21	23.15	51.22		R5	22.92	22	23.15	22.22		R5	5.093	13	23.15	59.09		R5	5.093	8	23.15	36.36
Chi2 statistic: 143.87315924063367							TOTAL	63.01	63	100	100		TOTAL	41	41	100	100		TOTAL	99.01	99	100	100		TOTAL	22	22	100	100		TOTAL	22	22	100	100
p-value: 9.87926878007423e-25
Degrees of freedom: 12
=> The distributions across groups are significantly different.
Expected counts:
	No R	R1	R2/3/4	R5
CF lung	28.86	16.68	19.42	35.04
non-CF lung	28.8889	16.6967	19.4394	35.075
BSI	28.8311	16.6633	19.4006	35.005
UTI	28.86	16.68	19.42	35.04
Wound	28.86	16.68	19.42	35.04

## Sheet: Sup Table 3_Figure2A
Chi-square test for goodness-of-fit	Expected percentages are based on distributions found from 7980 strains on Pseudomonas.com database
Table analyzed	R1 Encoded Serotype					Table analyzed	R2 Encoded Serotype					Table analyzed	R5 Encoded Serotype					Table analyzed	No R Encoded Serotype
Column analyzed	Column A					Column analyzed	Column A					Column analyzed	Column A					Column analyzed	Column A
Chi-square test						Chi-square test						Chi-square test						Chi-square test
Chi-square	138.1					Chi-square	277.4					Chi-square	278					Chi-square	101.1
DF	11					DF	11					DF	11					DF	11
P value (two-tailed)	<0.0001					P value (two-tailed)	<0.0001					P value (two-tailed)	<0.0001					P value (two-tailed)	<0.0001
P value summary	****					P value summary	****					P value summary	****					P value summary	****
Is discrepancy significant (P < 0.05)?	Yes					Is discrepancy significant (P < 0.05)?	Yes					Is discrepancy significant (P < 0.05)?	Yes					Is discrepancy significant (P < 0.05)?	Yes
Outcome	Expected #	Observed #	Expected %	Observed %		Outcome	Expected #	Observed #	Expected %	Observed %		Outcome	Expected #	Observed #	Expected %	Observed %		Outcome	Expected #	Observed #	Expected %	Observed %
O1	5.806	2	9.84	3.39		O1	5.806	0	9.84	0		O1	12.1	0	9.84	0		O1	8.266	23	9.84	27.38
O2/O16	1.705	1	2.89	1.695		O2/O16	1.705	2	2.89	3.39		O2/O16	3.555	0	2.89	0		O2/O16	2.428	0	2.89	0
O3	4.903	0	8.31	0		O3	4.903	0	8.31	0		O3	10.22	0	8.31	0		O3	6.98	23	8.31	27.38
O4	4.968	0	8.42	0		O4	4.968	0	8.42	0		O4	10.36	11	8.42	8.943		O4	7.073	0	8.42	0
O5/O18/O20	5.428	0	9.2	0		O5/O18/O20	5.428	37	9.2	62.71		O5/O18/O20	11.32	0	9.2	0		O5/O18/O20	7.728	0	9.2	0
O6	15.02	54	25.45	91.53		O6	15.02	0	25.45	0		O6	31.3	0	25.45	0		O6	21.38	30	25.45	35.71
O7/O8	1.859	0	3.15	0		O7/O8	1.859	5	3.15	8.475		O7/O8	3.875	0	3.15	0		O7/O8	2.646	0	3.15	0
O9	1.027	0	1.74	0		O9	1.027	6	1.74	10.17		O9	2.14	0	1.74	0		O9	1.462	0	1.74	0
O10/O19	2.431	2	4.12	3.39		O10/O19	2.431	9	4.12	15.25		O10/O19	5.068	0	4.12	0		O10/O19	3.461	2	4.12	2.381
O11/O17	12.35	0	20.94	0		O11/O17	12.35	0	20.94	0		O11/O17	25.76	89	20.94	72.36		O11/O17	17.59	6	20.94	7.143
O12	3.103	0	5.26	0		O12	3.103	0	5.26	0		O12	6.47	23	5.26	18.7		O12	4.418	0	5.26	0
O13/O14	0.4012	0	0.68	0		O13/O14	0.4012	0	0.68	0		O13/O14	0.8364	0	0.68	0		O13/O14	0.5712	0	0.68	0
TOTAL	59	59	100	100		TOTAL	59	59	100	100		TOTAL	123	123	100	100		TOTAL	84	84	100	100
Cramér’s V =	0.46525					Cramér’s V =	0.659391					Cramér’s V =	0.455141					Cramér’s V =	0.332767

## Sheet: Sup Table 3_Figure2B-C
	O1	O2 & O16	O3	O4	O5 & O18 & O20	O6	O7 & O8	O9	O10 & O19	O11 & O17	O12	O13 & O14
R1	2	1				54			2				59		Estimated Fisher's exact p-value: 0.0
R2/3/4		2			37		5	6	9				59		*Done instead of Chi-squared test
R5				11						89	23		123
No Match	23		23			30			2	6	0		84
	25	3	23	11	37	84	5	6	13	95	23	0	325
	O1	O2 & O16	O3	O4	O5 & O18 & O20	O6	O7 & O8	O9	O10 & O19	O11 & O17	O12	O13 & O14
R1	0.08	0.333333	0	0	0	0.642857	0	0	0.153846	0	0	0	59
R2/3/4	0	0.666667	0	0	1	0	1	1	0.692308	0	0	0	59
R5	0	0	0	1	0	0	0	0	0	0.936842	1	0	123
No Match	0.92	0	1	0	0	0.357143	0	0	0.153846	0.0631579	0	0	84
	25	3	23	11	37	84	5	6	13	95	23	0	325
															Chi-square test:
	O1	O2 & O16	O3	O4	O5 & O18 & O20	O6	O7 & O8	O9	O10 & O19	O11 & O17	O12	O13 & O14			Chi2 statistic: 689.2557747057765	689.256
R1	181	37	62	56	108	1159	40	19	45	213	49	21	1990		p-value: 9.198106810360733e-124
R2/3/4	87	128	47	68	383	202	153	66	203	193	57	9	1596		=> The distributions across groups are significantly different.
R5	114	42	76	453	141	294	44	31	40	1043	262	7	2547		Degrees of freedom: 33	33
No Match	403	24	478	95	102	376	14	23	41	222	52	17	1847		Expected counts:
Total	785	231	663	672	734	2031	251	139	329	1671	420	54	7980			O1	O2 & O16	O3	O4	O5 & O18 & O20	O6	O7 & O8	O9	O10 & O19	O11 & O17	O12	O13 & O14
															R1	19.6995	19.5025	19.5025	19.5025	19.6995	19.6995	19.8965	19.6995	19.6995	19.6995	19.6995	19.6995	1990
	O1	O2 & O16	O3	O4	O5 & O18 & O20	O6	O7 & O8	O9	O10 & O19	O11 & O17	O12	O13 & O14			R2/3/4	29.8831	29.5843	29.5843	29.5843	29.8831	29.8831	30.182	29.8831	29.8831	29.8831	29.8831	29.8831	1596
R1	0.230573	0.160173	0.0935143	0.0833333	0.147139	0.570655	0.159363	0.136691	0.136778	0.127469	0.116667	0.388889	1990		R5	27.7963	27.5184	27.5184	27.5184	27.7963	27.7963	28.0743	27.7963	27.7963	27.7963	27.7963	27.7963	2547
R2/3/4	0.110828	0.554113	0.0708899	0.10119	0.521798	0.0994584	0.609562	0.47482	0.617021	0.1155	0.135714	0.166667	1596		No Match	22.621	22.3948	22.3948	22.3948	22.621	22.621	22.8472	22.621	22.621	22.621	22.621	22.621	1847
R5	0.145223	0.181818	0.11463	0.674107	0.192098	0.144756	0.175299	0.223022	0.121581	0.624177	0.62381	0.12963	2547		Total	785	231	663	672	734	2031	251	139	329	1671	420	54	7980
No Match	0.513376	0.103896	0.720965	0.141369	0.138965	0.18513	0.0557769	0.165468	0.12462	0.132855	0.12381	0.314815	1847
Total	785	231	663	672	734	2031	251	139	329	1671	420	54	7980		Correlation between our samples and database set
	0.980132	0.878757	0.998386	0.996336	0.991792	0.904305	0.976428	0.972505	0.974906	0.998865	0.999503	#DIV/0!			0.921418
	Correlation between R pyocin distribution between our samples and database set per O-antigen serotype

## Sheet: Sup Table 3_Figure2D
	O1	O2/O16	O3	O4	O5/O18/O20	O6	O7/O8	O9	O10/O19	O11/O17	O12	O13/O14		Estimate Fisher's exact p-value for larger tables using Monte Carlo simulation.
No Sensitvity	16.67	0	35	14.29	37.5	34.67	20	16.67	54.55	25.86	77.78	0		Estimated Fisher's exact p-value: 0.0
R1	0	0	0	28.57	0	4	20	0	9.09	10.34	0	0		*Done instead of Chi-squared test
R2/3/4	12.5	0	0	28.57	3.13	4	0	0	9.09	6.9	0	0
R5	8.33	0	10	0	15.63	5.33	20	16.67	0	0	11.11	0
R1 & R2/3/4	0	0	0	0	0	0	0	0	0	8.62	0	0
R1 & R5	16.67	66.67	5	0	12.5	6.67	20	33.33	0	15.52	0	0
R2/3/4 & R5	8.33	33.33	5	14.29	12.5	18.67	20	0	0	13.79	0	0
All R	37.5	0	45	14.29	18.75	26.67	0	33.33	27.27	18.97	11.11	0
														Table Analyzed	Sensitivity per serotype
														Two-way ANOVA	Ordinary
														Alpha	0.05
														Source of Variation	% of total variation	P value	P value summary	Significant?
														Sensitivity	29.21	0.0001	***	Yes
														Serotype	5.164	0.8621	ns	No
														ANOVA table	SS (Type III)	DF	MS	F (DFn, DFd)	P value
														Sensitivity	6481	7	925.9	F (7, 77) = 4.895	P=0.0001
														Serotype	1146	11	104.2	F (11, 77) = 0.5508	P=0.8621
														Residual	14564	77	189.1
														Data summary
														Number of columns (Serotype)	12
														Number of rows (Sensitivity)	8
														Number of values	96

## Sheet: Sup Table 3_Figure 3A-C
Ordinary one-way ANOVA of Sensitivity Table							Table Analyzed	Sensitivity Table		Table Analyzed	Sensitivity Table		Table Analyzed	Sensitivity Table
Table Analyzed	Sensitivity Table						Column B	R2/3/4		Column C	R5		Column C	R5
Data sets analyzed	A-C						vs.	vs.		vs.	vs.		vs.	vs.
							Column A	R1		Column A	R1		Column B	R2/3/4
ANOVA summary
F	1.139						Unpaired t test			Unpaired t test			Unpaired t test
P value	0.3523						P value	0.4529		P value	0.1411		P value	0.5154
P value summary	ns						P value summary	ns		P value summary	ns		P value summary	ns
Significant diff. among means (P < 0.05)?	No						Significantly different (P < 0.05)?	No		Significantly different (P < 0.05)?	No		Significantly different (P < 0.05)?	No
R squared	0.1596						One- or two-tailed P value?	Two-tailed		One- or two-tailed P value?	Two-tailed		One- or two-tailed P value?	Two-tailed
							t, df	t=0.7890, df=8		t, df	t=1.633, df=8		t, df	t=0.6805, df=8
Brown-Forsythe test
F (DFn, DFd)	0.2317 (2, 12)						How big is the difference?			How big is the difference?			How big is the difference?
P value	0.7966						Mean of column A	43		Mean of column A	43		Mean of column B	45.6
P value summary	ns						Mean of column B	45.6		Mean of column C	48.2		Mean of column C	48.2
Are SDs significantly different (P < 0.05)?	No						Difference between means (B - A) ± SEM	2.600 ± 3.295		Difference between means (C - A) ± SEM	5.200 ± 3.184		Difference between means (C - B) ± SEM	2.600 ± 3.821
							95% confidence interval	-4.999 to 10.20		95% confidence interval	-2.143 to 12.54		95% confidence interval	-6.211 to 11.41
Bartlett's test							R squared (eta squared)	0.07219		R squared (eta squared)	0.25		R squared (eta squared)	0.05471
Bartlett's statistic (corrected)	0.7391
P value	0.6911						F test to compare variances			F test to compare variances			F test to compare variances
P value summary	ns						F, DFn, Dfd	2.394, 4, 4		F, DFn, Dfd	2.169, 4, 4		F, DFn, Dfd	1.104, 4, 4
Are SDs significantly different (P < 0.05)?	No						P value	0.4186		P value	0.4718		P value	0.9261
							P value summary	ns		P value summary	ns		P value summary	ns
ANOVA table	SS	DF	MS	F (DFn, DFd)	P value		Significantly different (P < 0.05)?	No		Significantly different (P < 0.05)?	No		Significantly different (P < 0.05)?	No
Treatment (between columns)	67.6	2	33.8	F (2, 12) = 1.139	P=0.3523
Residual (within columns)	356	12	29.67				Data analyzed			Data analyzed			Data analyzed
Total	423.6	14					Sample size, column A	5		Sample size, column A	5		Sample size, column B	5
							Sample size, column B	5		Sample size, column C	5		Sample size, column C	5
Data summary
Number of treatments (columns)	3
Number of values (total)	15

## Sheet: Sup Table 3_Figure3D
3-set Venn Diagram Hypergeometric (pairwise) + # Monte Carlo test for triple overlap for Sensitivity Library
Metric	Value
Size_A	62
Size_B	65
Size_C	61
Overlap_AB	55
Expected_AB	47.4118
Above_Expected_AB	Yes
Overlap_AC	49
Expected_AC	44.4941
Above_Expected_AC	Yes
Overlap_BC	54
Expected_BC	46.6471
Above_Expected_BC	Yes
Triple_Overlap_ABC	45
Expected_Triple_ABC	34.0249
Above_Expected_ABC	Yes
Neither	10
p_AB	4.38906e-05
p_AC	0.0165835
p_BC	8.59061e-05
p_Triple_MC	4.99975e-05
Total_Universe	85

## Sheet: Sup Table 3_Figure 5A-C
Ordinary one-way ANOVA of Phylogeny Table							Table Analyzed	Phylogeny Table		Table Analyzed	Phylogeny Table		Table Analyzed	Phylogeny Table
Table Analyzed	Phylogeny Table						Column B	R2/3/4		Column C	R5		Column C	R5
Data sets analyzed	A-C						vs.	vs.		vs.	vs.		vs.	vs.
							Column A	R1		Column A	R1		Column B	R2/3/4
ANOVA summary
F	6.281						Unpaired t test			Unpaired t test			Unpaired t test
P value	0.0136						P value	0.0055		P value	0.0416		P value	0.4917
P value summary	*						P value summary	**		P value summary	*		P value summary	ns
Significant diff. among means (P < 0.05)?	Yes						Significantly different (P < 0.05)?	Yes		Significantly different (P < 0.05)?	Yes		Significantly different (P < 0.05)?	No
R squared	0.5114						One- or two-tailed P value?	Two-tailed		One- or two-tailed P value?	Two-tailed		One- or two-tailed P value?	Two-tailed
							t, df	t=3.765, df=8		t, df	t=2.424, df=8		t, df	t=0.7206, df=8
Brown-Forsythe test
F (DFn, DFd)	0.2910 (2, 12)						How big is the difference?			How big is the difference?			How big is the difference?
P value	0.7527						Mean of column A	38.6		Mean of column A	38.6		Mean of column B	51.6
P value summary	ns						Mean of column B	51.6		Mean of column C	48.8		Mean of column C	48.8
Are SDs significantly different (P < 0.05)?	No						Difference between means (B - A) ± SEM	13.00 ± 3.453		Difference between means (C - A) ± SEM	10.20 ± 4.207		Difference between means (C - B) ± SEM	-2.800 ± 3.886
							95% confidence interval	5.038 to 20.96		95% confidence interval	0.4983 to 19.90		95% confidence interval	-11.76 to 6.161
Bartlett's test							R squared (eta squared)	0.6393		R squared (eta squared)	0.4235		R squared (eta squared)	0.06095
Bartlett's statistic (corrected)	0.5722
P value	0.7512						F test to compare variances			F test to compare variances			F test to compare variances
P value summary	ns						F, DFn, Dfd	1.558, 4, 4		F, DFn, Dfd	1.438, 4, 4		F, DFn, Dfd	2.240, 4, 4
Are SDs significantly different (P < 0.05)?	No						P value	0.678		P value	0.7334		P value	0.4539
							P value summary	ns		P value summary	ns		P value summary	ns
ANOVA table	SS	DF	MS	F (DFn, DFd)	P value		Significantly different (P < 0.05)?	No		Significantly different (P < 0.05)?	No		Significantly different (P < 0.05)?	No
Treatment (between columns)	468.1	2	234.1	F (2, 12) = 6.281	P=0.0136
Residual (within columns)	447.2	12	37.27				Data analyzed			Data analyzed			Data analyzed
Total	915.3	14					Sample size, column A	5		Sample size, column A	5		Sample size, column B	5
							Sample size, column B	5		Sample size, column C	5		Sample size, column C	5
Data summary
Number of treatments (columns)	3
Number of values (total)	15

[truncated: 3 more sheets: Sup Table 3_Figure5D, Sup Table 4, Sup Table 5]
